# Supplementary material for: Discovery of a novel symbiotic lineage associated with a hematophagous leech from the genus Haementeria
Source: Microbiol Spectr. 2024 Jun 6;12(7):e04286-23. doi: 10.1128/spectrum.04286-23 (PMC11218487; doi:10.1128/spectrum.04286-23)
Supplement: Table S1 — Organisms used for taxonomic binning of reads and comparative analyses. [file spectrum.04286-23-s0002.xlsx]

## Sheet: Table_S1
Table S1. Organisms used for taxonomic binning of reads and comparative analyses. NA= Not applicable.
species	strain	target_bin	accession
Helobdella robusta	NA	host	AMQM00000000.1
Haementeria officinalis	GTOCOR	mitochondrion	LT159848.1
Ca. Providencia siddallii	officinalis-GTOCOR	endosymbiont	CVRF00000000.1
Providencia rettgeri	AR_0082	endosymbiont	CP029736.1,CP029737.1
Providencia stuartii	MRSN 2154	endosymbiont	CP003488.1
Pluralibacter lignolyticus	SCF1	endosymbiont	CP002272.1
Pluralibacter gergoviae	FDARGOS 186	endosymbiont	CP020388.1
Ca. Pluralibacter haementeriicola	panamensis-MCNHER	endosymbiont	TBD
